# Supplementary material for: The Coronavirus Disease 2019 Spatial Care Path: Home, Community, and Emergency Diagnostic Portals
Source: Diagnostics (Basel). 2022 May 12;12(5):1216. doi: 10.3390/diagnostics12051216 (PMC9140623; doi:10.3390/diagnostics12051216)
Supplement: Supplementary file 1 [file diagnostics-12-01216-s001.zip]

Archive with 1 entries (1 files):
- diagnostics-1723038-supplementary.pdf
